# Supplementary material for: Rational Design for the Complete Synthesis of Stevioside in Saccharomyces cerevisiae
Source: Microorganisms. 2024 May 31;12(6):1125. doi: 10.3390/microorganisms12061125 (PMC11206123; doi:10.3390/microorganisms12061125)
Supplement: Supplementary file 1 [file microorganisms-12-01125-s001.zip]

Archive with 1 entries (1 files):
- microorganisms-3037919-supplementary.pdf
